# Supplementary material for: Emergence of oxacillinase-181 carbapenemase-producing diarrheagenic Escherichia coli in Ghana
Source: Emerg Microbes Infect. 2021 May 4;10(1):865–73. doi: 10.1080/22221751.2021.1920342 (PMC8110189; doi:10.1080/22221751.2021.1920342)
Supplement: Supplementary_dataset_2_revised_final.xlsx [file TEMI_A_1920342_SM6446.xlsx]

## Sheet: Sheet1
Supplementary dataset 2
STRAIN ID	ACCESSION NUMBER	COUNTRY	NDM	OTHER CARBAPENEMASES	CTX-M
1EC187 (This study)	CP061108	GHANA		OXA-181	CTX-M-15
Reference	CP034958	China	NDM-5		CTX-M-15
	ERR1197967	Germany	-	-	CTX-M-15
	ERR1195674	Germany	-	-	CTX-M-15
	ERR1197947	Germany	-	-	CTX-M-15
	ERR1197948	Germany	-	-	CTX-M-15
	ERR2019177	Hungary	-	-	CTX-M-15
	ERR2019135	Czech Republic	-	-	CTX-M-15
	ERR1197950	Germany	-	-	CTX-M-15
	ERR1197949	Germany	-	-	CTX-M-15
	ERR1619455	Netherlands	-	-	CTX-M-15
	ERR2223765	Poland	-	-	CTX-M-15
	ERR712775	Germany	-	-	CTX-M-15
	ERR2116736	Germany	-	-	CTX-M-15
	ERR1415483	Romania	-	-	CTX-M-15
	ERR1619351	Netherlands	-	-	CTX-M-15
	ERR1619365	Netherlands	-	-	CTX-M-15
	SRR4017857	United States	-	-	-
	SRR2724080	Norway	NDM-1	-	-
	SRR3290089	United States	-	-	CTX-M-15
	ERR1891337	Africa	-	-	CTX-M-15
	ERR2019239	Slovenia	-	-	CTX-M-15
	ERR2019230	Romania	-	-	CTX-M-32
	ERR2138622	-	-	-	-
	4SRR7026307	China	NDM-1	-	CTX-M-15
	SRR7026287	China	NDM-5	-	-
	ERR1946900	Philippines	NDM-4	-	CTX-M-15
	SRR7026311	China	NDM-5	-	-
	SRR3051062	United Kingdom	-	OXA-181	CTX-M-15
	ERR1946929	Philippines	NDM-1	OXA-181	CTX-M-15
	ERR1946930	Philippines	NDM-1	OXA-181	CTX-M-15
	ERR1946920	Philippines	NDM-1	OXA-181	CTX-M-15
	SRR5714046	Canada	-	OXA-181	CTX-M-15
	SRR5312143	United States	-	OXA-181	CTX-M-15
	ERR1217055	Norway	-	OXA-181	CTX-M-15
	SRR5714073	Canada	-	OXA-181	-
	ERR1415560	United Kingdom	-	OXA-181	-
	SRR3051068	United Kingdom	-	OXA-181	CTX-M-15
	ERR1541417	Turkey	-	OXA-181	CTX-M-15
	ERR1218627	Thailand	-	-	CTX-M-15
	SRR6442662	China	NDM-5	-	CTX-M-65
	SRR5942764	Thailand	-	OXA-232	CTX-M-14, CTX-M-15
	SRR6474925	China	-	OXA-181	CTX-M-15
	SRR7026304	China	-	OXA-181	CTX-M-15
	ERR1971612	Denmark	-	OXA-181	CTX-M-15
	SRR7716572	China	NDM-5	-	-
	ERR766384	-	-	OXA-181	CTX-M-15
	ERR1374952	Europe	-	OXA-181	CTX-M-15
	ERR1971583	Denmark	-	OXA-181	-
	ERR2088799	Italy	-	OXA-181	CTX-M-15
	ERR1946916	Philippines	NDM-1	-	CTX-M-15
	ERR1946915	Philippines	-	-	-
	ERR1946913	Philippines	NDM-1	-	CTX-M-15
	ERR1946910	Philippines	NDM-1	-	CTX-M-15
	ERR1946914	Philippines	NDM-1	-	CTX-M-15
	ERR1971544	Denmark	-	OXA-181	-
	ERR1359224	Germany	-	-	CTX-M-15
	ERR1218603	Thailand			CTX-M-55
	ERR1218604	Thailand			CTX-M-55
	ERR1218610	Thailand			CTX-M-55
	ERR1218630	Thailand			CTX-M-15
	ERR1218707	Thailand			CTX-M-55
	ERR1218718	Thailand			CTX-M-15
	ERR2060058	Vietnam			CTX-M-55
	ERR2060120	Vietnam			CTX-M-55
	SRR3999080	USA	-	KPC-3	-
	SRR3999074	USA	-	KPC-3	-
	SRR3987591	Saudi Arabia	-	-	-
	SRR3987983	USA	-	-	-
	SRR4262794	USA	-	-	-
	SRR4262712	USA	-	-	-
	SRR1178257	USA	-	-	-
	SRR5470036	USA	-	-	-
	SRR6942787	China	NDM-5	-	CTX-M-15
	SRR5714064	Canada		OXA-181	CTX-M-15
