# Supplementary material for: Emergence of oxacillinase-181 carbapenemase-producing diarrheagenic Escherichia coli in Ghana
Source: Emerg Microbes Infect. 2021 May 4;10(1):865–73. doi: 10.1080/22221751.2021.1920342 (PMC8110189; doi:10.1080/22221751.2021.1920342)
Supplement: Supplementary_dataset_1_revised_final.xlsx [file TEMI_A_1920342_SM6445.xlsx]

## Sheet: dataset 1
Supplementary dataset 1
Strain ID	Year of Isolation	E. coli pathotype	Antibiotics (MIC: μg/mL)																Type of β- lactamase gene detected
			Piperacillin	Cefazolin	Cefotaxime	Ceftazidime	Cefepime	Cefpodoxime	Sulbactam/ Ampicillin	Aztreonam	Imipenem	Meropenem	Gentamicin	Amikacin	Minocycline	Fosfomycin	Sulfamethoxazole/ trimethoprim	Levofloxacin
1EC47	2016	ETEC	4	2	≤0.5	≤0.5	≤0.5	≤1	≤2/4	≤0.5	≤0.25	≤0.25	0.5	2	4	≤32	≤9.5/0.5	≤0.25	None
1EC49	2016	ETEC	>64	2	≤0.5	≤0.5	≤0.5	≤1	4/8.	≤0.5	≤0.25	≤0.25	2	4	4	≤32	>38/2	≤0.25	blaTEM
1EC70	2016	EAEC	>64	8	≤0.5	≤0.5	≤0.5	≤1	>8/16	≤0.5	≤0.25	≤0.25	≤0.25	2	1	≤32	>38/2	≤0.25	blaTEM
1EC73	2017	ETEC	>64	>16	>32	>16	>16	>4	>8/16	>16	≤0.25	≤0.25	2	16	>8	≤32	>38/2	>4	blaOXA-1-like , blaCTX-M group 1
1EC78	2017	EHEC	>64	>16	>32	>16	16	>4	>8/16	>16	≤0.25	≤0.25	2	32	>8	≤32	>38/2	>4	blaOXA-1-like , blaCTX-M group 1
1EC84	2017	ETEC	>64	2	≤0.5	≤0.5	≤0.5	≤1	4/8.	≤0.5	≤0.25	≤0.25	1	8	4	≤32	>38/2	0.5	blaTEM
1EC87	2017	ETEC	>64	2	≤0.5	≤0.5	≤0.5	≤1	4/8.	≤0.5	≤0.25	≤0.25	0.5	2	0.5	≤32	>38/2	≤0.25	blaTEM
1EC94	2017	ETEC	4	2	≤0.5	≤0.5	≤0.5	≤1	≤2/4	≤0.5	≤0.25	≤0.25	0.5	2	1	≤32	≤9.5/0.5	0.5	None
1EC99	2017	EHEC/ETEC	1	2	≤0.5	≤0.5	≤0.5	≤1	≤2/4	≤0.5	≤0.25	≤0.25	1	4	1	≤32	≤9.5/0.5	≤0.25	None
1EC110	2017	ETEC	>64	>16	>32	>16	>16	>4	8/16.	>16	≤0.25	≤0.25	1	8	>8	≤32	>38/2	>4	blaTEM, blaOXA-1-like , blaCTX-M group 1
1EC112	2017	ETEC	>64	8	≤0.5	≤0.5	≤0.5	≤1	>8/16	≤0.5	≤0.25	≤0.25	0.5	2	4	≤32	>38/2	≤0.25	blaTEM
1EC119	2017	ETEC	1	1	≤0.5	≤0.5	≤0.5	≤1	≤2/4	≤0.5	≤0.25	≤0.25	0.5	2	1	≤32	≤9.5/0.5	≤0.25	None
1EC126	2017	ETEC	>64	2	≤0.5	≤0.5	≤0.5	≤1	4/8 .	≤0.5	≤0.25	≤0.25	1	4	8	≤32	>38/2	≤0.25	blaTEM
1EC134	2017	ETEC	>64	>16	>32	16	>16	>4	8/16.	>16	≤0.25	≤0.25	2	8	8	≤32	>38/2	0.5	blaTEM, blaCTX-M group 1
1EC143	2017	ETEC	1	2	≤0.5	≤0.5	≤0.5	≤1	≤2/4	≤0.5	≤0.25	≤0.25	1	8	1	≤32	≤9.5/0.5	0.5	None
1EC165	2017	ETEC	>64	2	≤0.5	≤0.5	≤0.5	≤1	8/16.	≤0.5	≤0.25	≤0.25	1	4	>8	≤32	>38/2	≤0.25	blaTEM
1EC167	2017	ETEC	1	1	≤0.5	≤0.5	≤0.5	≤1	≤2/4	≤0.5	≤0.25	≤0.25	2	8	4	≤32	>38/2	0.5	None
1EC176	2017	EPEC	>64	>16	>32	16	16	>4	8/16.	>16	≤0.25	≤0.25	1	16	>8	≤32	>38/2	>4	blaOXA-1-like , blaCTX-M group 1
1EC178	2017	ETEC	>64	>16	32	8	4	>4	>8/16	16	≤0.25	≤0.25	1	8	>8	≤32	>38/2	>4	blaTEM
1EC179	2018	ETEC	1	1	≤0.5	≤0.5	≤0.5	≤1	≤2/4	≤0.5	≤0.25	≤0.25	0.5	≤1	4	≤32	>38/2	≤0.25	None
1EC183	2018	EPEC	4	2	≤0.5	≤0.5	≤0.5	≤1	≤2/4	≤0.5	≤0.25	≤0.25	1	4	2	≤32	>38/2	≤0.25	None
1EC187	2018	ETEC	>64	>16	>32	16	>16	>4	>8/16	>16	≤0.25	≤0.25	4	4	>8	≤32	>38/2	>4	blaTEM-1B, blaOXA-1, blaOXA-181 blaCTX-M-15
1EC188A	2018	ETEC	>64	>16	≤0.5	≤0.5	≤0.5	≤1	8/16 .	≤0.5	≤0.25	≤0.25	0.5	2	2	≤32	>38/2	≤0.25	blaTEM
1EC188B	2018	EPEC	>64	2	≤0.5	≤0.5	≤0.5	≤1	≤2/4	≤0.5	≤0.25	≤0.25	0.5	≤1	2	≤32	>38/2	≤0.25	blaTEM
1EC190A	2018	ETEC	1	2	≤0.5	≤0.5	≤0.5	≤1	≤2/4	≤0.5	≤0.25	≤0.25	0.5	2	0.5	≤32	>38/2	<0.5	None
1 EC190B	2018	EIEC	1	1	≤0.5	≤0.5	≤0.5	≤1	≤2/4	≤0.5	≤0.25	≤0.25	0.5	4	4	≤32	>38/2	≤0.25	None
1EC194A	2018	ETEC	>64	1	≤0.5	≤0.5	≤0.5	≤1	≤2/4	≤0.5	≤0.25	≤0.25	2	2	2	≤32	>38/2	≤0.25	blaTEM
1EC194B	2018	EAEC	>64	2	≤0.5	≤0.5	≤0.5	≤1	4/8.	≤0.5	≤0.25	≤0.25	0.5	2	2	≤32	>38/2	≤0.25	blaTEM
1 EC195	2018	ETEC	>64	2	2	≤0.5	≤0.5	≤1	4/8.	≤0.5	≤0.25	≤0.25	0.5	2	4	≤32	>38/2	1	blaTEM
1EC199	2018	EAEC	>64	>16	>32	16	>16	>4	8/16.	>16	≤0.25	≤0.25	0.5	4	>8	≤32	>38/2	1	blaOXA-1-like , blaCTX-M group 1
1 EC200	2018	EAEC	>64	4	≤0.5	≤0.5	≤0.5	≤1	8/16.	≤0.5	≤0.25	≤0.25	0.5	2	4	≤32	>38/2	≤0.25	blaTEM
1 EC201	2018	ETEC	>64	4	≤0.5	≤0.5	≤0.5	≤1	8/16.	≤0.5	≤0.25	≤0.25	0.5	4	4	≤32	>38/2	≤0.25	blaTEM
1EC202	2018	ETEC	>64	>16	≤0.5	≤0.5	≤0.5	≤1	8/16.	≤0.5	≤0.25	≤0.25	0.5	2	>8	≤32	>38/2	≤0.25	blaTEM
1EC207	2018	EAEC	>64	2	≤0.5	≤0.5	≤0.5	≤1	4/8.	≤0.5	≤0.25	≤0.25	2	8	8	≤32	>38/2	0.5	blaTEM
1EC214	2018	EAEC	>64	>16	>32	8	>16	>4	8/16.	16	≤0.25	≤0.25	0.5	2	4	≤32	>38/2	≤0.25	blaTEM, blaCTX-M group 1
2EC9A	2017	ETEC	>64	4	≤0.5	≤0.5	≤0.5	≤1	8/16.	≤0.5	≤0.25	≤0.25	1	2	>8	≤32	>38/2	≤0.25	blaTEM
2EC9B	2017	ETEC	>64	4	≤0.5	≤0.5	≤0.5	≤1	8/16.	≤0.5	≤0.25	≤0.25	1	4	2	≤32	>38/2	≤0.25	blaTEM
1EC38	2016	Non-DEC	4	> 16	≤0.5	≤0.5	≤0.5	≤1	8 /16.	≤0.5	≤0.25	≤0.25	0.5	4	2	≤32	≤9.5/0.5	≤0.25	None
1EC55	2016	Non-DEC	> 64	>16	≤0.5	≤0.5	≤0.5	≤1	8/16.	≤0.5	≤0.25	≤0.25	0.5	2	8	≤32	>38/2	≤0.25	blaTEM
1EC71	2016	Non-DEC	1	2	≤0.5	≤0.5	≤0.5	≤1	≤2/4	≤0.5	≤0.25	≤0.25	1	2	2	≤32	≤9.5/0.5	≤0.25	None
1EC81	2017	Non-DEC	>64	2	≤0.5	≤0.5	≤0.5	≤1	8/16.	≤0.5	≤0.25	≤0.25	1	4	> 8	≤32	>38/2	≤0.25	blaTEM
1EC82	2017	Non-DEC	4	2	≤0.5	≤0.5	≤0.5	≤1	≤2/4	≤0.5	≤0.25	≤0.25	0.5	4	4	≤32	>38/2	≤0.25	None
1EC90	2017	Non-DEC	>64	16	≤0.5	≤0.5	≤0.5	≤1	8/16.	≤0.5	≤0.25	≤0.25	≤0.25	≤1	>8	≤32	>38/2	≤0.25	blaTEM
1EC91	2017	Non-DEC	>64	16	≤0.5	≤0.5	≤0.5	≤1	>8/16	≤0.5	≤0.25	≤0.25	0.5	4	2	≤32	>38/2	1	blaTEM
1EC103	2017	Non-DEC	>64	2	≤0.5	≤0.5	≤0.5	≤1	8 /16.	≤0.5	≤0.25	≤0.25	0.5	4	4	≤32	≤9.5/0.5	≤0.25	blaTEM
1EC111	2017	Non-DEC	> 64	>16	>32	16	8	>4	4/ 8.	>16	≤0.25	≤0.25	1	8	>8	≤32	>38/2	0.5	blaOXA-1-like , blaCTX-M group 1
1EC122	2017	Non-DEC	> 64	4	≤0.5	≤0.5	≤0.5	≤1	4/ 8.	≤0.5	≤0.25	≤0.25	0.5	2	>8	≤32	>38/2	1	blaTEM
1EC131	2017	Non-DEC	>64	4	≤0.5	≤0.5	≤0.5	≤1	8/ 16.	≤0.5	≤0.25	≤0.25	1	4	8	≤32	>38/2	1	blaTEM
1EC139	2017	Non-DEC	> 64	2	≤0.5	≤0.5	≤0.5	≤1	8/ 16.	≤0.5	≤0.25	≤0.25	0.5	≤1	2	≤32	>38/2	≤0.25	None
1EC144	2017	Non-DEC	>64	2	≤0.5	≤0.5	≤0.5	≤1	4/ 8.	≤0.5	≤0.25	≤0.25	0.5	≤1	2	≤32	>38/2	≤0.25	blaTEM
1EC168	2017	Non-DEC	1	2	≤0.5	≤0.5	≤0.5	≤1	≤2/4	≤0.5	≤0.25	≤0.25	0.5	2	4	≤32	>38/2	≤0.25	None
1EC169	2017	Non-DEC	1	2	≤0.5	≤0.5	≤0.5	≤1	≤2/4	≤0.5	≤0.25	≤0.25	0.5	2	4	≤32	≤9.5/0.5	≤0.25	None
1EC177	2017	Non-DEC	4	2	≤0.5	≤0.5	≤0.5	≤1	≤2/4	≤0.5	≤0.25	≤0.25	1	≤1	>8	≤32	≤9.5/0.5	≤0.25	None
1EC181	2018	Non-DEC	>64	4	≤0.5	≤0.5	≤0.5	≤1	8/16.	≤0.5	≤0.25	≤0.25	0.5	2	>8	≤32	38/2.	1	blaTEM
1EC192	2018	Non-DEC	> 64	2	≤0.5	≤0.5	≤0.5	≤1	4/8.	≤0.5	≤0.25	≤0.25	≤0.25	≤1	4	≤32	>38/2	0.5	blaTEM
1EC196	2018	Non-DEC	>64	>16	32	8	8	>4	4/8.	16	≤0.25	≤0.25	0.5	4	2	≤32	≤9.5/0.5	1	blaCTX-M group 1
1EC197	2018	Non-DEC	>64	16	≤0.5	≤0.5	≤0.5	≤1	>8/16	≤0.5	≤0.25	≤0.25	0.5	2	2	≤32	>38/2	1	blaTEM
1EC198A	2018	Non-DEC	>64	4	≤0.5	≤0.5	≤0.5	≤1	4/8.	≤0.5	≤0.25	≤0.25	0.5	4	8	≤32	>38/2	≤0.25	blaTEM
1EC198B	2018	Non-DEC	>64	2	≤0.5	≤0.5	≤0.5	≤1	8/16 .	≤0.5	≤0.25	≤0.25	1	2	4	≤32	>38/2	≤0.25	blaTEM
1EC213	2018	Non-DEC	>64	8	≤0.5	≤0.5	≤0.5	≤1	>8/16	≤0.5	0.5	≤0.25	0.5	16	8	≤32	>38/2	4	blaTEM-35, blaOXA-1 blaOXA-181
1EC215	2018	Non-DEC	>64	>16	>32	>16	>16	>4	8/16.	>16	≤0.25	≤0.25	>8	32	>8	≤32	>38/2	>4	blaTEM, blaOXA-1-like
1EC217	2018	Non-DEC	1	1	≤0.5	≤0.5	≤0.5	≤1	≤2/4	≤0.5	≤0.25	≤0.25	1	2	4	≤32	>38/2	≤0.25	None
